# Supplementary material for: Correction: Sinking towards destiny: High throughput measurement of phytoplankton sinking rates through time-resolved fluorescence plate spectroscopy
Source: PLoS One. 2018 Apr 24;13(4):e0196624. doi: 10.1371/journal.pone.0196624 (PMC5915776; doi:10.1371/journal.pone.0196624)
Supplement: S1 Script — (ZIP) [file pone.0196624.s001.zip › SinkWORX/Linear Model Fit by Well.R]

#################Converting top read fluorescence to cell sinking rates######### 
#Catherine Bannon & Douglas Campbell, May 2017
#Linear Model analysis performed for each well in the triplicate individually

#install library 'here' to simplify file paths to within the enclosing directory.
library ('here')
set_here()

#set depth of well used for sinking assay, in mm
well.depth = 3.8

paths=list();
paths$project.name <- "Coscis2016";                            # Project Code, must be in quotations

paths$main.folder  <-  here()
paths$data.folder  <- "SinkingRates";             
paths$Catalog      <- "SinkingCulture_Catalog.csv"; 
paths$save.folder    <- "SinkingRates";                       # File name where database will be saved
paths$database     <- "Sink.Database.csv";
paths$save.file    <- "Sink.RatesWell.csv";                       # File name where database will be saved, located within data.folder


#################Retrieve Culture Catalog 
sink.data.store <- read.csv(file = file.path(paths$main.folder, paths$data.folder, paste(paths$project.name, paths$database, sep="_"), fsep=.Platform$file.sep), header=T )

library(minpack.lm)
par(mfrow = c(1, 1))

Ids <- unique(sink.data.store$Well)

#look for specific mutant ID 
list(unique(sink.data.store$Mut.ID))

Mut.IDInt <- "Coscis.Expo24"

#MUST CHANGE BELOW## 
### 180 minutes sinking assay #### 
# reads <- 19
# timeline <- seq(0,180, by=10)

# ###### 40 minutes sinking assay #################
timeline<-seq(0,40, by=2.5)
reads <-length(timeline)

##############################################################################
##############################################################################
##############################################################################
##############################################################################
##############################################################################
##############################################################################
##############################################################################


# #create a dataframe to store data in 
results.names <- c("Species", "Phase", "Well","SlowPhaseRate","SlowPhaseRate.SE", "AdjFastPhaseRate", "AdjFastPhaseRate.SE",
                   "AdjFastAmplitude", "AdjFastAmplitude.SE", "SlowAmplitude","SlowAmplitude.SE" )
results <- as.data.frame(matrix(nrow=length(Ids),ncol=length(results.names)))
names(results) <- results.names

##################subset data involved with that mutant
sink.data.Int <- subset(sink.data.store, Mut.ID == Mut.IDInt)
ord.sink.data.Int <- sink.data.Int[order(sink.data.Int$Well),]

#################Normalization on ordered data and ad elapsed time
reads <- as.numeric(reads)
ord.sink.data.Int$RFU <- as.numeric(ord.sink.data.Int$RFU)
for(k in 1:(nrow(ord.sink.data.Int)/reads)){
  ord.sink.data.Int[((k*reads)-(reads-1)):(k*reads), "Elapsed.Time"] <- timeline
  ord.sink.data.Int[((k*reads)-(reads-1)):(k*reads),"ScaledNorm.RFU"] <-(ord.sink.data.Int$RFU[((k*reads)-(reads-1)):(k*reads)]-(min(ord.sink.data.Int$RFU[((k*reads)-(reads-1)):(k*reads)])))/(max(ord.sink.data.Int$RFU[((k*reads)-(reads-1)):(k*reads)]-min(ord.sink.data.Int$RFU[((k*reads)-(reads-1)):(k*reads)])))
}

#Calculate sqrt(ScaledNorm.RFU) as sqrtRFUs and add to ord.sink.data.Int dataframe
ord.sink.data.Int$sqrtRFUs = sqrt(ord.sink.data.Int$ScaledNorm.RFU)

#Generate and plot 3,8 mm x sqrtRFUs to give a straight line decay from 3,8 mm to 0, equivalent to the cell sinking distance.
ord.sink.data.Int$mmsqrtRFUs = 3.8 * ord.sink.data.Int$sqrtRFUs


#################Plotting Scaled RFU  
plot(ord.sink.data.Int$Elapsed.Time, ord.sink.data.Int$mmsqrtRFUs, main=Mut.IDInt, xlab="Elapsed Time (mins)",pch = 16, lty=4, lwd=2, ylab="Scaled RFU", col="black")

################Plotting Lines 
for(a in 1:(nrow(ord.sink.data.Int)/reads)){
  lines(ord.sink.data.Int[((a*reads)-(reads-1)):(a*reads), "Elapsed.Time"], 
        ord.sink.data.Int[((a*reads)-(reads-1)):(a*reads), "mmsqrtRFUs"], lty=4, col="black")
}  


#reorder data by elapsed time instead of well 
fit.ord.data <-  ord.sink.data.Int[order(ord.sink.data.Int$Elapsed.Time),]
num.of.wells <- as.numeric(length(unique(fit.ord.data$Well)))
min.RFU <- min(ord.sink.data.Int$ScaledNorm.RFU)

Ids <- unique(ord.sink.data.Int$Well)

for (i in 1:length(Ids)) {
  
  focusWell<-Ids[i]
  #focusWell <- 9
  temp.data <- as.data.frame(matrix(nrow=3,ncol=length(results.names)))
  names(temp.data) <- results.names
  
  run.data<-ord.sink.data.Int[which(ord.sink.data.Int$Well==focusWell),]	

  plot(run.data$Elapsed.Time, run.data$mmsqrtRFUs,
       main=Mut.IDInt, xlab="Elapsed Time (mins)", lty=4, lwd=2, ylab="sqrtRFUs x 3.8mm", col="black")
  
  ###########################Break point analysis######################
  #####################################################################
  #####################################################################
  #####################################################################
  
  #install segmented package to determine breakpoint in segmented regression
  library(segmented)
  
  #https://rpubs.com/MarkusLoew/12164
  
  # have to provide estimates for breakpoints.
  linearmodel <- lm(mmsqrtRFUs~Elapsed.Time, data=run.data)
  #abline(lm(mmsqrtRFUs~Elapsed.Time, data=ord.sink.data.Int), lty=2)
  
  # after looking a the data, 
  segFit=segmented(linearmodel,seg.Z=~Elapsed.Time,psi=list(Elapsed.Time=c(NA)),
                   control=seg.control(display=TRUE, K=4, stop.if.error=FALSE, n.boot=0, it.max=50))
  summary(segFit)
  #### Est. is the break point
  breakpoint <- segFit$psi[1,2]
  
  #slopes produced 
  slope(segFit)
  
  #######################Slow Phase Analysis@@@@####################
  ##################################################################
  ##################################################################
  slowphase <- lm(mmsqrtRFUs~Elapsed.Time, data=run.data[run.data$Elapsed.Time > breakpoint, ])
  abline(lm(mmsqrtRFUs~Elapsed.Time, data=run.data[run.data$Elapsed.Time > breakpoint, ]), lty=5)
  summary(slowphase)
  temp.data[i,"SlowPhaseRate"] <- coef(summary(slowphase))[2,1]*1440/1000
  #print(coef(summary(slowphase))[2,1]*1440/1000)
  #print("Slow Phase Sinking Rate.SE")
  temp.data[i,"SlowPhaseRate.SE"] <- coef(summary(slowphase))[2,2]*1440/1000
  
  #######################Fast Phase Analysis@@@@####################
  ##################################################################
  fastphase <- lm(mmsqrtRFUs~Elapsed.Time, data=run.data)
  abline(lm(mmsqrtRFUs~Elapsed.Time, data=run.data[run.data$Elapsed.Time < breakpoint, ]), lty=2)
  summary(fastphase)
  #print("Fast Phase Sinking Rate")
  #print(coef(summary(fastphase))[2,1]*1440/1000)
  
  #######################Adj Fast Phase Analysis@@@@################
  ##################################################################
  #Redo a linear regression to re-estimate the slope, after forcing the intercept to well.depth as an input constant
  intercept = well.depth
  fastphaseadj = lm(mmsqrtRFUs-intercept ~ 0 + Elapsed.Time, data=run.data[run.data$Elapsed.Time < breakpoint, ])
  summary(fastphaseadj)
  abline(intercept, coef(fastphaseadj), lty=1)
  
  #print("Fast Phase Adjusted Intercept Sinking Rate")
  #Convert sinking rate estimate from mm min-1 to m d-1
  #print("Fast Phase Adjusted Intercept Sinking Rate.SE")
  #Convert sinking rate estimate from mm min-1 to m d-1

  #######################Amplitude Analysis#########################
  ##################################################################
  # slowphase amplitude +/- SE = slowintercept/3.8 +/- slowintercept SE/3.8.
  # fast phase amplitude +/- SE = (1- slow intercept/3.8) +/- (1- slowintercept SE/3.8)
  
  
  interceptslow <- coef(summary(slowphase))[1,1]
  amplitudeslow =interceptslow/3.8 
  amplitudefast = (1-interceptslow/3.8)
  #print("Amplitude Fast Adjusted Phase ")
  #print("Amplitude Slow Phase ")

  interceptslow.SE <- coef(summary(slowphase))[1,2]
  amplitudeslow.SE =interceptslow.SE/3.8 
  amplitudefast.SE = (1-amplitudeslow.SE)

  ####################Data Store into temp.data for Segemented Regression######### 
  temp.data[i,"Species"] <- run.data$Taxon[1]
  temp.data[i,"Phase"] <- Mut.IDInt[1]
  temp.data[i,"Well"] <- focusWell
  temp.data[i,"SlowPhaseRate"] <- -coef(summary(slowphase))[2,1]*1440/1000
  temp.data[i,"SlowPhaseRate.SE"] <- coef(summary(slowphase))[2,2]*1440/1000
  temp.data[i,"AdjFastPhaseRate"] <- -coef(summary(fastphaseadj))[1,1]*1440/1000
  temp.data[i,"AdjFastPhaseRate.SE"] <- coef(summary(fastphaseadj))[1,2]*1440/1000
  temp.data[i,"AdjFastAmplitude"] <- amplitudefast
  temp.data[i,"SlowAmplitude"] <- amplitudeslow
  temp.data[i,"AdjFastAmplitude.SE"] <- amplitudefast.SE
  temp.data[i,"SlowAmplitude.SE"] <- amplitudeslow.SE
  
  
  
  
#   ######################Non-Segmented Regression###################
#   #################################################################
#   #################################################################
    ##### Must UN-Comment (#) to Run
#   intercept = 3.8
#   fastphase = lm(mmsqrtRFUs-intercept ~ 0 + Elapsed.Time, data=run.data)
#   summary(fastphase)
#   abline(intercept, coef(fastphase), lty=1)
#   temp.data[i,"AdjFastPhaseRate.SE"] <- coef(summary(fastphase))[1,2]*1440/1000
#   temp.data[i,"AdjFastPhaseRate"] <- -coef(summary(fastphase))[1,1]*1440/1000
#   temp.data[i,"Species"] <- run.data$Taxon[1]
#   temp.data[i,"Phase"] <- Mut.IDInt[1]
#   temp.data[i,"Well"] <- focusWell
#   
#   #######################Handling NPQ Effect########################
#   ##################################################################
#   ##################################################################
    ##### Must UN-Comment (#) to Run
#   
#   plot(run.data$Elapsed.Time, run.data$sqrtRFUs,
#        main=Mut.IDInt, xlab="Elapsed Time (mins)",pch = 15, lty=4, lwd=2, ylab="sqrtRFUs", col="black")
#   linearmodelNPQ <- lm(sqrtRFUs~Elapsed.Time, data=run.data)
#   interceptNPQ <- as.numeric(coef(summary(linearmodelNPQ))[1,1])
#   #renormalize the fitted intercept to 1
#   run.data$NormRFU = run.data$sqrtRFUs/interceptNPQ
#   run.data$mmsqrtRFUs = 3.8 * run.data$NormRFU
#   
#   plot(run.data$Elapsed.Time, run.data$mmsqrtRFUs,
#        main=Mut.IDInt, xlab="Elapsed Time (mins)",pch = pchInt, lty=4, lwd=2, ylab="sqrtRFUs x 3.8mm", col="black")
#   
#   #FORCE INTERCEPT TO 3.8
#   intercept = 3.8
#   slowphase = lm(mmsqrtRFUs-intercept ~ 0 + Elapsed.Time, data=run.data)
#   summary(slowphase)
#   abline(intercept, coef(slowphase), lty=1)
#     temp.data[i,"SlowPhaseRate.SE"] <- coef(summary(slowphase))[1,2]*1440/1000
#     temp.data[i,"SlowPhaseRate"] <- -coef(summary(slowphase))[1,1]*1440/1000
#     temp.data[i,"Species"] <- run.data$Taxon[1]
#     temp.data[i,"Phase"] <- Mut.IDInt[1]
#     temp.data[i,"Well"] <- focusWell
#     
# 

  
  results <- rbind(temp.data, results)
   
}
results <- na.omit(results)
#Sink.Rates <- na.omit(Sink.Rates)
write.csv(results, file=file.path(paths$main.folder, paths$save.folder, paste(paths$project.name,paths$save.file,sep="_"), fsep=.Platform$file.sep), row.names=F)
