# Supplementary material for: Correction: Sinking towards destiny: High throughput measurement of phytoplankton sinking rates through time-resolved fluorescence plate spectroscopy
Source: PLoS One. 2018 Apr 24;13(4):e0196624. doi: 10.1371/journal.pone.0196624 (PMC5915776; doi:10.1371/journal.pone.0196624)
Supplement: S1 Script — (ZIP) [file pone.0196624.s001.zip › SinkWORX/Sinking Raw Data Import.R]

###Sinking Rate Data Import ###
###Imports SpectraMax .txt file and pull information of run from SinkingCulture_Catalog
###Creates Sink.Database with associated RFU and Time point for each well for plotting purposes 
###Catherine Bannon, June 2016, Douglas Campbell, October 2017####

#install library 'here' to simplify file paths to within the enclosing directory.
library ('here')
set_here()

paths=list();
paths$project.name <- "Pseudo2016"                           # Project Code, must be in quotations

#The following is setting up directory that will pull from arranged DropBox set up 

paths$R.folder <- here() #pathway to folder containing R-scripts
paths$main.folder  <- here()      # pathway of Dropbox to Cat Bannon's honour folder
paths$data.folder  <- "SinkingRates";                            # Name of the folder containing the raw data output from Sinking Assay, subfolder of main.folder
paths$save.file    <- "Sink.Database.csv";                       # File name where database will be saved, located within data.folder
paths$catalog      <- "SinkingCulture_Catalog.csv";              # Name of .csv file containing all plate meta data


# determining how many folders are in the data folder with corresponding project name 
  dates.in.measurements.folder <- list.files(file.path(paths$main.folder,paths$data.folder,paste(paths$project.name,paths$data.folder,sep="_"), fsep=.Platform$file.sep))
# this specifies the number of folders within the specific date folder 
  num.folders <- length(dates.in.measurements.folder)

# read existing catalog of plate meta-data
  Catalog <- read.csv(file = file.path(paths$main.folder,paths$catalog,fsep=.Platform$file.sep),header=T)
  
# Enters the column names, for creating data.frame
  full.names <-c("TaTIR", "Taxon", "Time", "Interval", "Round", "Well", "RFU", "Time.Interval", "Plate.Innoc.Date", "Ex.WaveL", 
                 "Em.WaveL", "Growth.Temp", "Mut.ID", "CO2", "Growth.Light", "Project.Name")
# creates empty data.frame where all data will be entered
  Sink.Database <- as.data.frame(matrix(nrow=1, ncol=length(full.names)))
# names columns of new data.frame from vector above
  names(Sink.Database) <- full.names

  
# loop through all date folders in the specified measurements folder
  for(f in 1:num.folders){
    date.folder <- dates.in.measurements.folder[f]
  
# creates list of measurement .txt files in the specific date folder
  files.in.date.folder <- list.files(file.path(paths$main.folder,paths$data.folder,paste(paths$project.name,paths$data.folder,sep="_"),date.folder, fsep=.Platform$file.sep))
# counts the number of measurement .txt files in the specific date folder
  num.files <- length(files.in.date.folder)
  
# loops through all .txt files in date folder to extract title and match to sink catalog   
  for(q in 1:num.files){
    
    
# name each file from 1 to how ever many files are in fold 
    file.name <- files.in.date.folder[q] 
# match RFU date to date of measurement folder 
    RFU.Date <- date.folder

# separate different data into vector
    file.data <- unlist(strsplit(file.name, "[.]"))
    
# Taxon, enter taxon data into Taxon vector
    Taxon <- file.data[1]
    
# Time, enter Time data into Time vector
    Time <- file.data[2]
    
# Interval, enter series data into Interval vector
    Interval <- file.data[3]
    
# Round, enter round data into Round vector
    Round <- file.data[4]
    
# Paste together new vectors seperated by . 
    TaTIR <- paste(Taxon, Time, Interval, Round, sep=".")
    
# read existing catalog of culture round meta-data
    Catalog <- read.csv(file = file.path(paths$main.folder,paths$catalog,fsep=.Platform$file.sep),header=T)
    

# find matching culture round in catalog that corresponds to file name in loop
      
      # extract plate innoculation date
      plate.type<-Catalog[which(Catalog[,"Taxon"]==Taxon
                                      & Catalog[,"Time"]==Time
                                      & Catalog[,"Interval"]==Interval
                                      & Catalog[,"Round"]==Round), "Plate.Type"]
      
      
      
      if(plate.type[1]==96){

    # Creating a temporary data frame that will be bound (rbind) to Sink.Database 
   temp.data <- as.data.frame(matrix(nrow=96,ncol=length(full.names)))
        
    # Fill temporary data frame with vector full.names 
    names(temp.data) <- full.names
   
        
    # extract plate innoculation date
    Plate.Innoc.Date<-Catalog[which(Catalog[,"Taxon"]==Taxon
                                    & Catalog[,"Time"]==Time
                                    & Catalog[,"Interval"]==Interval
                                    & Catalog[,"Round"]==Round), "Plate.Innoc.Date"]
    # extract CO2 conditions 
    CO2<-Catalog[which(Catalog[,"Taxon"]==Taxon
                                    & Catalog[,"Time"]==Time
                                    & Catalog[,"Interval"]==Interval
                                    & Catalog[,"Round"]==Round),"CO2"]
    # extract growth temperature 
    Growth.Temp<-Catalog[which(Catalog[,"Taxon"]==Taxon
                                    & Catalog[,"Time"]==Time
                                    & Catalog[,"Interval"]==Interval
                                    & Catalog[,"Round"]==Round),"Growth.Temp"]
    # extract mutant identification 
    Mut.ID<-Catalog[which(Catalog[,"Taxon"]==Taxon
                                    & Catalog[,"Time"]==Time
                                    & Catalog[,"Interval"]==Interval
                                    & Catalog[,"Round"]==Round),"Mut.ID"]
    # extract emission wavelength
    Em.WaveL<-Catalog[which(Catalog[,"Taxon"]==Taxon
                                   & Catalog[,"Time"]==Time
                                   & Catalog[,"Interval"]==Interval
                                   & Catalog[,"Round"]==Round),"Em.WaveL"]
    # extract excitation wavelength
    Ex.WaveL <-Catalog[which(Catalog[,"Taxon"]==Taxon
                                   & Catalog[,"Time"]==Time
                                   & Catalog[,"Interval"]==Interval
                                   & Catalog[,"Round"]==Round),"Ex.WaveL"]
    # extract growth light 
    Growth.Light <-Catalog[which(Catalog[,"Taxon"]==Taxon
                                  & Catalog[,"Time"]==Time
                                  & Catalog[,"Interval"]==Interval
                                  & Catalog[,"Round"]==Round),"Growth.Light"]
    # extract project name 
    Project.Name <-Catalog[which(Catalog[,"Taxon"]==Taxon
                                 & Catalog[,"Time"]==Time
                                 & Catalog[,"Interval"]==Interval
                                 & Catalog[,"Round"]==Round),"Project.Name"]
    
    # import these vectors into temporary data frame 
    temp.data$Plate.Innoc.Date <- Plate.Innoc.Date[1]
    temp.data$Growth.Light <- Growth.Light[1]
    temp.data$Growth.Temp <- Growth.Temp[1]
    temp.data$CO2 <- CO2[1]
    temp.data$Growth.Temp <- Growth.Temp[1]
    temp.data$Mut.ID <- Mut.ID
    temp.data$Time <- Time
    temp.data$Taxon <- Taxon
    temp.data$Interval <- Interval
    temp.data$Round <- Round
    temp.data$Project.Name <- Project.Name
    
    
# Data import from SpectraMax
# Heading read, ensure fileEncoding is correct 
    RawHead <- tryCatch({read.delim(file.path(paths$main.folder,paths$data.folder,paste(paths$project.name,paths$data.folder,sep="_"),
                                           date.folder,file.name, fsep=.Platform$file.sep),header=F,sep="\t", 
                                           blank.lines.skip=F,flush=T, skip=1, nrows=1)}
                                          ,error=function(new.spectramax){
                      return(read.delim(file.path(paths$main.folder,paths$data.folder,paste(paths$project.name,paths$data.folder,sep="_"),
                      date.folder,file.name, fsep=.Platform$file.sep),header=F,sep="\t", blank.lines.skip=F,flush=T, 
                      skip=1, nrows=1,fileEncoding="UTF-16LE"))    
                     })
# Body data import from SpectraMax
    RawData <- tryCatch({read.table(file.path(paths$main.folder,paths$data.folder,paste(paths$project.name,paths$data.folder,sep="_"),date.folder,file.name, fsep=.Platform$file.sep),header=F,sep="",dec=".",skip=3,fill=T,blank.lines.skip=F)}
                         ,error=function(new.spectramax){
                           return(read.table(file.path(paths$main.folder,paths$data.folder,paste(paths$project.name,paths$data.folder,sep="_"),date.folder,file.name, fsep=.Platform$file.sep),header=F,sep="",dec=".",skip=3,fill=T,blank.lines.skip=F,fileEncoding="UTF-16LE"))    
                         })

#transform factors of Time and Interval from title into numbers to calculate number of reads (number of time/number of intervals)
   numtime <- as.numeric(Time)
   numint <- as.numeric(Interval)
   numreads <- numtime/numint

# pull elapsed time from raw data 
   elapsed.time <- as.POSIXct(RawData$V1, format = "%H:%M:%S")
   elapsed.time <- na.omit(elapsed.time)
   
# number of blocks is how many times a reading was taken
   num.of.reads <- (length(elapsed.time))
   
# looping through the blocks of each data file in a date folder
   for(k in 0:(num.of.reads-1)){

# time.stamp is the corresponding time for the read in that block 
       time.stamp <- c(as.character(RawData[(k*9)+1,1]))
       
       row1 <-  c(as.character(RawData[(k*9)+1,3]), as.character(RawData[(k*9)+1,4]), 
                  as.character(RawData[(k*9)+1,5]), as.character(RawData[(k*9)+1,6]), 
                  as.character(RawData[(k*9)+1,7]), as.character(RawData[(k*9)+1,8]), 
                  as.character(RawData[(k*9)+1,9]), as.character(RawData[(k*9)+1,10:14]))
       
       row2 <- c(as.character(RawData[(k*9)+2,1]), as.character(RawData[(k*9)+2,2]), 
                 as.character(RawData[(k*9)+2,3]), as.character(RawData[(k*9)+2,4]),
                 as.character(RawData[(k*9)+2,5]), as.character(RawData[(k*9)+2,6]),
                 as.character(RawData[(k*9)+2,7]), as.character(RawData[(k*9)+2,8]),
                 as.character(RawData[(k*9)+2,9]),as.character(RawData[(k*9)+2,10]),
                 as.character(RawData[(k*9)+2,11]), as.character(RawData[(k*9)+2,12]))
       
       row3 <- c(as.character(RawData[(k*9)+3,1]), as.character(RawData[(k*9)+3,2]), 
                 as.character(RawData[(k*9)+3,3]), as.character(RawData[(k*9)+3,4]),
                 as.character(RawData[(k*9)+3,5]), as.character(RawData[(k*9)+3,6]),
                 as.character(RawData[(k*9)+3,7]), as.character(RawData[(k*9)+3,8]),
                 as.character(RawData[(k*9)+3,9]),as.character(RawData[(k*9)+3,10]),
                 as.character(RawData[(k*9)+3,11]), as.character(RawData[(k*9)+3,12]))
       
       row4 <- c(as.character(RawData[(k*9)+4,1]), as.character(RawData[(k*9)+4,2]), 
                 as.character(RawData[(k*9)+4,3]), as.character(RawData[(k*9)+4,4]),
                 as.character(RawData[(k*9)+4,5]), as.character(RawData[(k*9)+4,6]),
                 as.character(RawData[(k*9)+4,7]), as.character(RawData[(k*9)+4,8]),
                 as.character(RawData[(k*9)+4,9]),as.character(RawData[(k*9)+4,10]),
                 as.character(RawData[(k*9)+4,11]), as.character(RawData[(k*9)+4,12]))
       
       row5 <- c(as.character(RawData[(k*9)+5,1]), as.character(RawData[(k*9)+5,2]), 
                 as.character(RawData[(k*9)+5,3]), as.character(RawData[(k*9)+5,4]),
                 as.character(RawData[(k*9)+5,5]), as.character(RawData[(k*9)+5,6]),
                 as.character(RawData[(k*9)+5,7]), as.character(RawData[(k*9)+5,8]),
                 as.character(RawData[(k*9)+5,9]),as.character(RawData[(k*9)+5,10]),
                 as.character(RawData[(k*9)+5,11]), as.character(RawData[(k*9)+5,12]))
       
       row6 <- c(as.character(RawData[(k*9)+6,1]), as.character(RawData[(k*9)+6,2]), 
                 as.character(RawData[(k*9)+6,3]), as.character(RawData[(k*9)+6,4]),
                 as.character(RawData[(k*9)+6,5]), as.character(RawData[(k*9)+6,6]),
                 as.character(RawData[(k*9)+6,7]), as.character(RawData[(k*9)+6,8]),
                 as.character(RawData[(k*9)+6,9]),as.character(RawData[(k*9)+6,10]),
                 as.character(RawData[(k*9)+6,11]), as.character(RawData[(k*9)+6,12]))
       
       row7 <- c(as.character(RawData[(k*9)+7,1]), as.character(RawData[(k*9)+7,2]), 
                 as.character(RawData[(k*9)+7,3]), as.character(RawData[(k*9)+7,4]),
                 as.character(RawData[(k*9)+7,5]), as.character(RawData[(k*9)+7,6]),
                 as.character(RawData[(k*9)+7,7]), as.character(RawData[(k*9)+7,8]),
                 as.character(RawData[(k*9)+7,9]),as.character(RawData[(k*9)+7,10]),
                 as.character(RawData[(k*9)+7,11]), as.character(RawData[(k*9)+7,12]))
       
       row8 <- c(as.character(RawData[(k*9)+8,1]), as.character(RawData[(k*9)+8,2]), 
                 as.character(RawData[(k*9)+8,3]), as.character(RawData[(k*9)+8,4]),
                 as.character(RawData[(k*9)+8,5]), as.character(RawData[(k*9)+8,6]),
                 as.character(RawData[(k*9)+8,7]), as.character(RawData[(k*9)+8,8]),
                 as.character(RawData[(k*9)+8,9]),as.character(RawData[(k*9)+8,10]),
                 as.character(RawData[(k*9)+8,11]), as.character(RawData[(k*9)+8,12]))
       
       
# condense each line in a block into a vector corresponding to time read was taken
       block.time <- c(row1, row2, row3, row4, row5, row6, row7, row8)
       
       ##############add any Well specific information from Catalog here#######
       # loop through each well to fill in temporary data frame with well specific details 
       for(i in 1:96){
        
        temp.data[i,"RFU"] <- block.time[i]
        temp.data[i,"Well"] <- i
        temp.data[i, "Time.Interval"] <- time.stamp
        temp.data[i, "TaTIR"] <- TaTIR
        temp.data[i, "Mut.ID"] <- Mut.ID[i]

       }
       # closes well loop
       
       # extract emission and excitation wavelength from raw .txt file
       temp.data$Em.WaveL <- as.character(RawHead[,17][1])
       temp.data$Ex.WaveL<- RawHead[,21]
       
       
      #Binding each data frame of temporary data in block to Sink.Database 
      #SINKING DATABASE MUST BE BOUND HERE
      Sink.Database <- rbind(Sink.Database, temp.data)
       
       ###Incorporate Catalog Specifics here
   }
   #closes block loop
}
#closes plate type loop     
   
      ####################for 24 well plate#######################
  
else if(plate.type[1]==24){
     
     temp.data24 <- as.data.frame(matrix(nrow=24,ncol=length(full.names)))
     names(temp.data24) <- full.names
     
     # extract plate innoculation date
     Plate.Innoc.Date<-Catalog[which(Catalog[,"Taxon"]==Taxon
                                     & Catalog[,"Time"]==Time
                                     & Catalog[,"Interval"]==Interval
                                     & Catalog[,"Round"]==Round), "Plate.Innoc.Date"]
     # extract CO2 conditions 
     CO2<-Catalog[which(Catalog[,"Taxon"]==Taxon
                        & Catalog[,"Time"]==Time
                        & Catalog[,"Interval"]==Interval
                        & Catalog[,"Round"]==Round),"CO2"]
     # extract growth temperature 
     Growth.Temp<-Catalog[which(Catalog[,"Taxon"]==Taxon
                                & Catalog[,"Time"]==Time
                                & Catalog[,"Interval"]==Interval
                                & Catalog[,"Round"]==Round),"Growth.Temp"]
     # extract mutant identification 
     Mut.ID<-Catalog[which(Catalog[,"Taxon"]==Taxon
                           & Catalog[,"Time"]==Time
                           & Catalog[,"Interval"]==Interval
                           & Catalog[,"Round"]==Round),"Mut.ID"]
     # extract emission wavelength
     Em.WaveL<-Catalog[which(Catalog[,"Taxon"]==Taxon
                             & Catalog[,"Time"]==Time
                             & Catalog[,"Interval"]==Interval
                             & Catalog[,"Round"]==Round),"Em.WaveL"]
     # extract excitation wavelength
     Ex.WaveL <-Catalog[which(Catalog[,"Taxon"]==Taxon
                              & Catalog[,"Time"]==Time
                              & Catalog[,"Interval"]==Interval
                              & Catalog[,"Round"]==Round),"Ex.WaveL"]
     # extract growth light 
     Growth.Light <-Catalog[which(Catalog[,"Taxon"]==Taxon
                                  & Catalog[,"Time"]==Time
                                  & Catalog[,"Interval"]==Interval
                                  & Catalog[,"Round"]==Round),"Growth.Light"]
     # extract project name 
     Project.Name <-Catalog[which(Catalog[,"Taxon"]==Taxon
                                  & Catalog[,"Time"]==Time
                                  & Catalog[,"Interval"]==Interval
                                  & Catalog[,"Round"]==Round),"Project.Name"]
     
     # import these vectors into temporary data frame 
     temp.data24$Plate.Innoc.Date <- Plate.Innoc.Date[1]
     temp.data24$Growth.Light <- Growth.Light[1]
     temp.data24$Growth.Temp <- Growth.Temp[1]
     temp.data24$CO2 <- CO2[1]
     temp.data24$Growth.Temp <- Growth.Temp[1]
     temp.data24$Mut.ID <- Mut.ID
     temp.data24$Time <- Time
     temp.data24$Taxon <- Taxon
     temp.data24$Interval <- Interval
     temp.data24$Round <- Round
     temp.data24$Project.Name <- Project.Name
     
     #   #extract RFU data and temperature
     RawHead24 <- tryCatch({read.delim(file.path(paths$main.folder,paths$data.folder,paste(paths$project.name,paths$data.folder,sep="_"),
                                               date.folder,file.name, fsep=.Platform$file.sep),header=F,sep="\t", 
                                     blank.lines.skip=F,flush=T, skip=1, nrows=1)}
                         ,error=function(new.spectramax){
                           return(read.delim(file.path(paths$main.folder,paths$data.folder,paste(paths$project.name,paths$data.folder,sep="_"),
                                                       date.folder,file.name, fsep=.Platform$file.sep),header=F,sep="\t", blank.lines.skip=F,flush=T, 
                                             skip=1, nrows=1,fileEncoding="UTF-16LE"))    
                         })
     # Body data import from SpectraMax
     RawData24 <- tryCatch({read.table(file.path(paths$main.folder,paths$data.folder,paste(paths$project.name,paths$data.folder,sep="_"),date.folder,file.name, fsep=.Platform$file.sep),header=F,sep="",dec=".",skip=3,fill=T,blank.lines.skip=F)}
                         ,error=function(new.spectramax){
                           return(read.table(file.path(paths$main.folder,paths$data.folder,paste(paths$project.name,paths$data.folder,sep="_"),date.folder,file.name, fsep=.Platform$file.sep),header=F,sep="",dec=".",skip=3,fill=T,blank.lines.skip=F,fileEncoding="UTF-16LE"))    
                         })
     
        
        numtime <- as.numeric(Time)
        numint <- as.numeric(Interval)

        # pull elapsed time from raw data 
        #elapsed.time <- levels(RawData24$V1)[0:(numreads)+8]
        elapsed.time <- as.POSIXct(RawData24$V1, format = "%H:%M:%S")
        elapsed.time <- na.omit(elapsed.time)
        # number of blocks is how many times a reading was taken
        num.of.reads <- (length(elapsed.time))

   #puts RFU data into vector
    for(y in 1:num.of.reads-1){
      
      time.stamp <- c(as.character(RawData24$V1[(y*5)+1]))
      
      row1 <-   c(as.character(RawData24[(y*5)+1,3]), as.character(RawData24[(y*5)+1,4]), 
                                 as.character(RawData24[(y*5)+1,5]), as.character(RawData24[(y*5)+1,6]),
                                 as.character(RawData24[(y*5)+1,7]), as.character(RawData24[(y*5)+1,8]))
          
      row2 <- c(as.character(RawData24[(y*5)+2,1]), as.character(RawData24[(y*5)+2,2]), 
                               as.character(RawData24[(y*5)+2,3]), as.character(RawData24[(y*5)+2,4]),
                               as.character(RawData24[(y*5)+2,5]), as.character(RawData24[(y*5)+2,6]))
          
      row3 <- c(as.character(RawData24[(y*5)+3,1]), as.character(RawData24[(y*5)+3,2]), 
                                 as.character(RawData24[(y*5)+3,3]), as.character(RawData24[(y*5)+3,4]),
                                 as.character(RawData24[(y*5)+3,5]), as.character(RawData24[(y*5)+3,6]))

      row4 <- c(as.character(RawData24[(y*5)+4,1]), as.character(RawData24[(y*5)+4,2]), 
                                    as.character(RawData24[(y*5)+4,3]), as.character(RawData24[(y*5)+4,4]),
                                    as.character(RawData24[(y*5)+4,5]), as.character(RawData24[(y*5)+4,6]))

          
      block.time24 <- c(row1, row2, row3, row4)
          
          
          for(i in 1:24){
            
            temp.data24[i,"RFU"] <- block.time24[i]
            temp.data24[i,"Well"] <- i
            temp.data24[i, "Time.Interval"] <- time.stamp[1]
            temp.data24[i, "TaTIR"] <- TaTIR
            temp.data24[i, "Mut.ID"] <- Mut.ID[i]
          }
          # closes well loop
          
          # extract emission and excitation wavelength from raw .txt file
          temp.data24$Em.WaveL <- as.character(RawHead24[,17][1])
          temp.data24$Ex.WaveL<- RawHead24[,21]
          
          #Binding each data frame of temporary data in block to Sink.Database 
          #SINKING DATABASE MUST BE BOUND HERE
          Sink.Database <- rbind(Sink.Database, temp.data24)
          ###Incorporate Catalog Specifics here
    }
        
       
         #Sink.Database <- rbind(Sink.Database, temp.data24)
         }#closes plate type loop
      
}#closes date folder loop
}#closes number of files loop 

#fixes the first row error of database 
Sink.Database <- Sink.Database[-1,]
#finishes csv and sends to dropbox for saving
write.csv(Sink.Database, file=file.path(paths$main.folder,paths$data.folder,paste(paths$project.name,paths$save.file,sep="_"), fsep=.Platform$file.sep), row.names=F)
